# Supplementary material for: Efficacy of Tumor Necrosis Factor-α Inhibitor Adalimumab in Chronic Recurrent Vogt–Koyanagi–Harada Disease
Source: Pharmaceuticals (Basel). 2025 Dec 3;18(12):1848. doi: 10.3390/ph18121848 (PMC12736142; doi:10.3390/ph18121848)
Supplement: Supplementary file 1 [file pharmaceuticals-18-01848-s001.zip]

Archive with 1 entries (1 files):
- pharmaceuticals-3952864-supplementary.xlsx
