# Supplementary material for: Efficacy of Tumor Necrosis Factor-α Inhibitor Adalimumab in Chronic Recurrent Vogt–Koyanagi–Harada Disease
Source: Pharmaceuticals (Basel). 2025 Dec 3;18(12):1848. doi: 10.3390/ph18121848 (PMC12736142; doi:10.3390/ph18121848)
Supplement: Supplementary file 1 [file pharmaceuticals-18-01848-s001.zip › pharmaceuticals-3952864-supplementary.xlsx]

## Sheet: Patient_Level_Data
Patient_ID	Sex	Age(yrs)	Prednisone Dose (Baseline, mg/day)	Prednisone Dose (6 months, mg/day)	Relapses Before ADA (n)	Observation Before ADA (months)	Annualized relapse rate(ARR) Before (per year)	Relapses After ADA (n)	Observation After ADA (months)	ARR After ADA (per year)	Immunomodulatory Therapy at Baseline	Steroid_Intolerance_Aes
P1	M	56	7.5	5	1	18	0.67	0	6	0	Mycophenolate mofetil, Cyclosporine A	Poor glycemic control, skin rash, arthralgia, CSC
P2	M	44	5	0	3	30	1.2	0	11	0	Mycophenolate mofetil, Cyclosporine A	NA
P3	M	55	20	5	3	120	0.3	0	60	0	Mycophenolate mofetil	NA
P4	F	48	40	10	3	4	9	1	33	0.36	Mycophenolate mofetil, Cyclosporine A	NA
P5	F	59	20	7.5	2	3	8	0	18	0	none	Generalized edema, asthenia, mood changes, and psychosis
P6	F	49	0	0	3	6	6	0	84	0	Mycophenolate mofetil	NA
P7	F	40	0	0	3	12	3	1	39	0.31	Cyclosporine A	Cushing syndrome, alopecia
P8	F	30	25	5	7	117	0.72	0	6	0	Methotrexate	NA

## Sheet: Eye_Level_Data
Patient ID	Eye	SFCT Baseline (µm)	SFCT 6 months (µm)	BCVA Baseline (logMAR)	BCVA 6 months (logMAR)	AC Cell Grade Baseline	AC Cell Grade 6 months	AC Flare Grade Baseline	AC Flare Grade 6 months	Vitreous Haze Baseline	Vitreous Haze 6 months	CMT Baseline (µm)	CMT 6 months (µm)
P1	OD	380	362	0.2	0	0.5	0	0	0	0.5	0.5	300	303
P1	OS	375	358	0.5	0	0.5	0	0	0	0.5	0.5	298	297
P2	OD	373	160	0	0	0	0	0	0	0	0	208	210
P2	OS	395	210	0	0	0	0	0	0	0	0	218	217
P3	OD	273	201	0.1	0	1	0	0.5	0.5	0.5	0	265	264
P3	OS	298	231	0.05	0	0.5	0	0.5	0.5	0	0	274	281
P4	OD	213	203	0	0.1	0.5	0	0	0	0.5	0.5	230	238
P4	OS	230	205	0.3	0.4	0.5	0.5	0	0	0.5	0.5	229	231
P5	OD	500	297	0	0	2	0	0	0	0	0	272	249
P5	OS	548	295	0.2	0	2	0	0	0	0	0	276	252
P6	OD	479	281	0.3	0.1	1	0	1	0	0.5+	0	235	241
P6	OS	447	284	0	0	0.5	0	1	0	0.5+	0	212	223
P7	OD	238	166	2	2	2	0.5	2	0	0	0	293	258
P7	OS	208	178	2.3	2.3	1	0.5	1	0	0	0	431	299
P8	OD	130	122	0	0	0.5	0	0	0	0	0	301	284
P8	OS	140	132	0.3	0.16	0.5	0	0	0	0	0	291	273

## Sheet: Data_Dictionary
Sheet Name	Variable Name	Description	Unit/Format
Patient_Level_Data	Patient_ID	Unique identifier for each patient	Text (e.g., P1)
Patient_Level_Data	Sex	Biological sex of the patient	M = Male, F = Female
Patient_Level_Data	Age(yrs)	Age of the patient at the time of Adalimumab initiation	Years
Patient_Level_Data	Prednisone Dose (Baseline, mg/day)	Daily dose of oral prednisone at baseline	mg/day
Patient_Level_Data	Prednisone Dose (6 months, mg/day)	Daily dose of oral prednisone at 6 months post-treatment	mg/day
Patient_Level_Data	Relapses Before ADA (n)	Number of uveitis relapses before Adalimumab treatment	Count
Patient_Level_Data	Observation Before ADA (months)	Duration of observation period prior to Adalimumab	Months
Patient_Level_Data	Annualized relapse rate(ARR) Before (per year)	Calculated relapse rate before treatment	Episodes per year
Patient_Level_Data	Relapses After ADA (n)	Number of uveitis relapses after Adalimumab treatment	Count
Patient_Level_Data	Observation After ADA (months)	Duration of follow-up period on Adalimumab	Months
Patient_Level_Data	ARR After ADA (per year)	Calculated relapse rate after treatment	Episodes per year
Patient_Level_Data	Immunomodulatory Therapy at Baseline	Concomitant immunosuppressive medication used at baseline	Text (Drug names)
Patient_Level_Data	Steroid_Intolerance_Aes	Adverse events leading to steroid intolerance	Text
Eye_Level_Data	Patient ID	Unique patient identifier linking to Patient_Level_Data	Text
Eye_Level_Data	Eye	Eye laterality	OD = Right, OS = Left
Eye_Level_Data	SFCT Baseline (µm)	Subfoveal Choroidal Thickness at baseline	Micrometers (µm)
Eye_Level_Data	SFCT 6 months (µm)	Subfoveal Choroidal Thickness at 6 months	Micrometers (µm)
Eye_Level_Data	BCVA Baseline (logMAR)	Best-Corrected Visual Acuity at baseline	logMAR
Eye_Level_Data	BCVA 6 months (logMAR)	Best-Corrected Visual Acuity at 6 months	logMAR
Eye_Level_Data	AC Cell Grade Baseline	Anterior Chamber Cell grade at baseline (SUN criteria)	Grade (0-4+)
Eye_Level_Data	AC Cell Grade 6 months	Anterior Chamber Cell grade at 6 months	Grade (0-4+)
Eye_Level_Data	AC Flare Grade Baseline	Anterior Chamber Flare grade at baseline (SUN criteria)	Grade (0-4+)
Eye_Level_Data	AC Flare Grade 6 months	Anterior Chamber Flare grade at 6 months	Grade (0-4+)
Eye_Level_Data	Vitreous Haze Baseline	Vitreous Haze grade at baseline (NEI/SUN criteria)	Grade (0-4+)
Eye_Level_Data	Vitreous Haze 6 months	Vitreous Haze grade at 6 months	Grade (0-4+)
Eye_Level_Data	CMT Baseline (µm)	Central Macular Thickness at baseline	Micrometers (µm)
Eye_Level_Data	CMT 6 months (µm)	Central Macular Thickness at 6 months	Micrometers (µm)
